# Supplementary material for: Patterns and Drivers of Spontaneous Plant Diversity in Urban Wastelands Across 17 Cities on the Qinghai‐Tibet Plateau
Source: Ecol Evol. 2026 Apr 29;16(5):e73521. doi: 10.1002/ece3.73521 (PMC13128321; doi:10.1002/ece3.73521)
Supplement: Supplementary file 1 — Table S1: Basic information on the cities surveyed. [file ECE3-16-e73521-s002.xlsx]

## Sheet: TableS1
Table S1 Basic information on the cities surveyed
Natural geographic zone	City	Climate type	Zonal vegetation type	Years since city establishment (years)	Built-up Area (km²	Urban population (×10⁴ persons)	Green coverage rate of built-up area (%)	Mean woody plant cover in wastelands (%)	Mean abandonment age of wastelands (years)	Wastelands (n)	Plots (n)	Survey Area (ha)	Representative photos of wastelands
Southern Himalaya montane forest zone (subtropical to northern tropical margin) (SH-STM-F)	Chayu	Subtropical montane humid monsoon climate	Montane forest	60	0.514094	2.82	14.98	3	16.5	2	9	0.0152558
Eastern Tibet–Western Sichuan montane coniferous forest zone (ET-M-CF)	Changdu	Plateau cold temperate monsoonal climate	Montane coniferous forest	66	4.86742	62	39.1	3.5	7	2	31	0.00751286
	Linzhi	Temperate humid monsoon climate	Montane coniferous forest	40	12.2261	23.89	48.87	21.25	7.3125	8	168	0.073987
	Maerkang	Alpine canyon three-dimensional climate	Montane coniferous forest	70	1.74884	5.84	37.45	1	13	1	15	0.00974012
	Ganzi	Continental plateau monsoon climate	Montane coniferous forest	114	4.77152	7.27	21.31	2.5	8	2	31	0.00968385
	Seda	Continental monsoon plateau climate	Montane coniferous forest	71	4.84223	6.47	16.47	1	13	2	51	0.00673681
Nagqu–Yushu alpine shrub–meadow zone (NQ-A-SM)	Naqu	Plateau subfrigid semi-humid monsoon climate	Alpine shrub meadow	66	22.1911	50.48	25.56	0	5.83333	6	68	0.0268602
Southern Tibet montane shrub–steppe zone (ST-M-SS)	Jilong	Subtropical montane monsoon climate	Montane shrub–steppe	66	0.522457	1.75	2.17	9	5.5	2	40	0.0617126
	Langkazi	Plateau temperate semi-arid monsoon climate	Montane shrub–steppe	62	0.737508	3.28	5.98	0	1.5	1	12	0.000498496
Qiangtang alpine steppe zone (QT-A-S)	Cuoqin	Plateau subfrigid arid climate	Alpine steppe	56	1.90284	1.7	5.77	0	4.25	4	45	0.0125613
	Gaize	Plateau subfrigid arid monsoon climate	Alpine steppe	66	2.19961	2.53	2.67	0	16.5	2	19	0.00457394
	Nima	Plateau subfrigid semi-arid monsoon and alpine arid climate	Alpine steppe	41	1.70681	3.3	5	0	2	1	3	0.00139073
	Bange	Plateau subfrigid semi-arid monsoon climate	Alpine steppe	67	1.76499	3.93	0.79	0	8	2	30	0.011621
Ali montane semi-desert and desert zone (NP-M-SD)	Pulan	Plateau subfrigid arid climate	Montane semi-desert and desert	66	1.15454	1.22	8.08	23	7	1	12	0.00133206
	Ritu	Plateau subfrigid semi-arid monsoon climate	Montane semi-desert and desert	66	1.92851	1.12	4.02	2.5	7.5	2	19	0.0136432
	Zhada	Plateau temperate monsoonal arid climate	Montane semi-desert and desert	66	1.0004	0.85	6.25	30	5	1	23	0.00312896
	Gaer	Plateau subfrigid arid climate	Montane semi-desert and desert	66	9.50356	3.11	7.82	27.5	2	2	20	0.00423646
