# Supplementary material for: Patterns and Drivers of Spontaneous Plant Diversity in Urban Wastelands Across 17 Cities on the Qinghai‐Tibet Plateau
Source: Ecol Evol. 2026 Apr 29;16(5):e73521. doi: 10.1002/ece3.73521 (PMC13128321; doi:10.1002/ece3.73521)
Supplement: Supplementary file 2 — Table S2: Basic information on the wastelands surveyed. [file ECE3-16-e73521-s003.xlsx]

## Sheet: Table S2
Table S2 Basic information on the wastelands surveyed.
City	WastelandID	Land use type before abandonment of wasteland	ID	AT/a	TWC/%
Bange	NQBG1-11	Green space and open space land	GOS	4	0
Bange	NQBG1-X3	Other land	OL	12	0
Changdu	CDKR2-13	Residential land	RL	12	2
Changdu	CDKR2-1	Green space and open space land	GOS	2	5
Chayu	LZCY1-X1	Cultivated land	CL	8	1
Chayu	LZCY1-9	Inland water bodies	WB	25	5
Cuoqin	ALCQ1-3	Green space and open space land	GOS	3	0
Cuoqin	ALCQ1-10	Other land	OL	5	0
Cuoqin	ALCQ1-5	Other land	OL	4	0
Cuoqin	ALCQ1-9	Other land	OL	5	0
Gaer	ALGE1-X1	Green space and open space land	GOS	2	30
Gaer	ALGE1-X4	Green space and open space land	GOS	2	25
Gaize	ALGZ1-1	Storage land	SL	9	0
Gaize	ALGZ1-5	Other land	OL	24	0
Ganzi	GZGZ1-3	Residential land	RL	9	0
Ganzi	GZGZ1-1	Other land	OL	7	5
Jilong	RKZJL1-1	Other land	OL	8	0
Jilong	RKZJL1-X1	Other land	OL	3	18
Langkazi	SNLKZ1-5	Green space and open space land	GOS	1.5	0
Linzhi	LZBY1-2	Inland water bodies	WB	18	12
Linzhi	LZBY3-5	Inland water bodies	WB	3	25
Linzhi	LZBY4-2	Inland water bodies	WB	3	0
Linzhi	LZBY1-8	Green space and open space land	GOS	0.5	15
Linzhi	LZBY2-4	Green space and open space land	GOS	4	18
Linzhi	LZBY4-3	Green space and open space land	GOS	11	15
Linzhi	LZBY4-6	Other land	OL	14	10
Linzhi	LZBY3-4	Special use land	SUL	5	75
Maerkang	ABMEK1-2	Industrial and mining land	IML	13	1
Naqu	NQSN3-1	Storage land	SL	4	0
Naqu	NQSN1-7	Residential land	RL	4	0
Naqu	NQSN3-X4	Residential land	RL	9	0
Naqu	NQSN1-6	Other land	OL	5	0
Naqu	NQSN1-X4	Other land	OL	8	0
Naqu	NQSN3-14	Other land	OL	5	0
Nima	NQNM1-7	Other land	OL	2	0
Pulan	ALPL1-4	Cultivated land	CL	7	23
Ritu	ALRT1-16	Other land	OL	5	0
Ritu	ALRT1-X3	Other land	OL	10	5
Seda	GZSD1-2	Other land	OL	14	0
Seda	GZSD1-5	Other land	OL	12	2
Zhada	ALZD1-7	Green space and open space land	GOS	5	30
